# Supplementary material for: Understanding Maternal Role in Caring for Children with Severe Cognitive Impairment in Paediatric Palliative Care: A Qualitative Pilot Study
Source: Children (Basel). 2026 Jan 13;13(1):119. doi: 10.3390/children13010119 (PMC12840214; doi:10.3390/children13010119)
Supplement: Supplementary file 1 [file children-13-00119-s001.zip]

Archive with 1 entries (1 files):
- children-4065611-supplementary.pdf
